# Supplementary material for: A Low-Cost, Rapidly Integrated Debubbler (RID) Module for Microfluidic Cell Culture Applications
Source: Micromachines (Basel). 2019 May 30;10(6):360. doi: 10.3390/mi10060360 (PMC6632054; doi:10.3390/mi10060360)
Supplement: Supplementary file 1 [file micromachines-10-00360-s001.zip]

Archive with 2 entries (2 files):
- MATLAB-script.zip
- Supplemental equations table figure.pdf
